# Supplementary material for: Clinical, histopathological and parasitological follow-up of dogs naturally infected by Leishmania infantum before and after miltefosine treatment and associated therapies
Source: PLoS One. 2025 Jan 9;20(1):e0313167. doi: 10.1371/journal.pone.0313167 (PMC11717219; doi:10.1371/journal.pone.0313167)
Supplement: S1 Table — (XLSX) [file pone.0313167.s001.xlsx]

## Sheet: Clinical signals
		Clinical Signs
Dog No	Time	Hypocolored mucosa	Keratoconjunctivitis	Corneal opacity	Blepharitis	Uveitis	Alopecia	Dermatitis	Hyperpigmentation	Depigmentation	Hyperkeratosis	Peeling	Swollen paws	Locomotor problem	Onychogryphosis	Lymphadenopathy	Loss of appetite	Epistaxis	Vomit	Diarrhea	Ear tip injury	Hepatomegaly	Splenomegaly	Facial myotrophy	Individual Total Score
1	T0	2	0	0	1	0	2	2	0	0	3	1	0	1	2	3	0	0	0	0	2	1	1	1	22
	T1	1	0	0	0	0	0	1	0	0	2	0	0	1	2	1	0	0	0	0	3	1	1	1	14
	T2	1	0	0	0	0	0	0	0	0	1	0	0	1	2	1	0	0	0	0	3	1	1	1	12
2	T0	0	0	0	0	0	2	2	0	0	2	0	0	0	1	1	0	0	0	0	2	0	0	0	10
	T1	0	0	0	0	0	0	0	0	0	1	0	0	0	1	1	0	0	0	0	2	0	0	0	5
	T2	0	0	0	0	0	2	0	0	0	0	0	0	0	1	1	0	0	0	0	2	1	1	0	8
3	T0	0	0	0	0	0	2	0	0	0	1	0	0	0	2	0	0	0	0	0	1	0	0	0	6
	T1	1	0	0	0	0	1	0	0	0	0	0	0	0	2	0	0	0	0	0	1	0	0	0	5
	T2	0	0	0	0	0	1	0	0	0	0	0	0	0	1	0	0	0	0	0	0	0	0	0	2
4	T0	0	3	0	2	0	3	3	1	0	3	0	0	1	3	3	0	0	0	0	3	1	1	0	27
	T1	0	2	0	2	0	2	2	1	0	2	0	0	1	3	2	0	0	0	0	2	1	1	0	21
	T2	0	0	0	0	0	0	0	0	0	1	0	0	1	1	0	0	0	0	0	2	1	1	0	7
5	T0	0	0	0	0	0	2	0	0	0	3	0	0	0	1	3	0	0	0	0	1	1	1	0	12
	T1	0	0	0	0	0	0	0	0	0	2	0	0	0	2	2	0	0	3	0	1	1	1	0	12
	T2	0	0	0	0	0	0	0	0	0	1	0	0	0	1	2	0	0	0	0	0	1	1	0	6
6	T0	1	0	0	0	0	3	3	0	0	2	2	5	4	2	4	0	0	0	0	2	0	0	1	29
	T1	0	0	0	0	0	2	1	0	0	1	1	4	3	2	2	0	0	0	0	0	0	0	0	16
	T2	0	0	0	0	0	1	2	0	0	1	0	4	3	1	2	0	0	0	0	0	0	0	0	14
7	T0	0	2	0	2	0	0	2	0	0	3	0	1	0	1	4	0	0	0	0	2	0	0	0	17
	T1	0	2	0	1	0	0	1	0	0	2	0	1	0	1	3	0	0	0	0	2	0	0	0	13
	T2	0	1	0	1	0	0	1	0	0	2	0	1	0	1	2	0	0	0	0	2	0	0	0	11
8	T0	4	0	0	0	0	3	2	1	0	2	0	0	0	1	3	0	0	0	0	1	2	2	0	21
	T1	2	0	0	0	0	1	1	1	0	1	0	0	0	1	2	0	0	0	0	1	1	1	0	12
	T2	2	0	0	0	0	1	1	1	0	1	0	0	0	1	1	0	0	0	0	1	1	1	0	11
9	T0	0	1	0	0	0	0	1	1	0	2	0	0	0	2	2	0	0	0	0	2	0	0	0	11
	T1	0	1	0	0	0	0	0	1	0	2	0	0	0	1	1	0	0	0	0	1	0	0	0	7
	T2	0	0	0	0	0	0	0	2	0	2	0	0	0	1	2	0	0	0	0	3	0	0	0	10
10	T0	3	0	0	0	0	2	3	0	0	2	2	0	1	3	2	2	0	0	0	5	2	2	4	33
	T1	2	0	0	0	0	1	2	0	0	0	1	0	1	2	1	1	0	2	1	3	2	2	3	24
	T2	1	0	0	0	0	1	1	0	0	0	1	0	0	1	1	0	0	0	0	1	1	1	2	11
11	T0	0	0	0	0	0	0	3	0	0	2	3	0	0	3	2	0	0	0	0	0	0	0	0	13
	T1	0	0	0	0	0	0	2	0	0	1	2	0	0	3	1	0	0	0	0	0	0	0	0	9
	T2	0	0	0	0	0	0	0	0	0	0	0	0	0	2	1	0	0	0	0	0	0	0	0	3
12	T0	2	1	0	1	0	3	3	1	0	1	0	3	1	3	3	0	0	0	0	0	0	0	4	26
	T1	1	3	0	2	0	1	1	1	0	1	0	3	1	3	1	0	0	0	0	0	0	0	3	21
	T2	1	0	0	0	0	0	0	0	0	0	0	1	0	2	1	0	0	0	0	0	0	0	1	6
13	T0	1	0	0	0	0	0	2	0	0	0	0	0	0	0	4	0	0	0	0	0	0	0	0	7
	T1	0	0	0	0	0	0	1	0	0	0	0	0	0	0	0	0	0	0	1	0	0	0	0	2
	T2	0	0	0	0	0	0	0	0	0	0	0	0	0	0	1	0	0	0	0	0	0	0	0	1
14	T0	1	1	0	2	0	3	3	0	0	1	2	0	1	2	2	0	0	0	0	0	0	0	0	18
	T1	1	1	0	1	0	2	3	0	0	1	1	0	1	2	0	0	0	0	0	0	0	0	0	13
	T2	0	0	0	0	0	1	0	0	0	0	0	0	0	0	0	0	0	0	0	0	0	0	0	1
15	T0	1	1	1	3	0	2	2	1	0	4	3	1	2	3	3	0	0	0	0	4	0	0	2	33
	T1	0	0	0	0	0	1	1	1	0	2	1	0	1	2	1	0	0	0	0	3	0	0	1	14
	T2	0	0	0	0	0	1	0	0	0	0	0	0	0	1	0	0	0	0	0	1	0	0	0	3
16	T0	2	0	0	1	0	2	2	0	0	5	1	2	1	4	4	2	0	1	0	3	0	0	0	30
	T1	1	0	0	0	0	1	1	0	0	3	0	1	1	3	2	0	0	0	0	2	0	0	0	15
	T2	0	0	0	0	0	1	0	0	0	1	0	0	0	2	1	0	0	0	0	0	0	0	0	5
17	T0	1	1	0	1	2	3	3	0	1	2	2	1	1	1	2	0	0	0	0	1	0	0	0	22
	T1	1	1	0	1	1	3	2	0	1	2	1	1	1	1	1	0	0	0	0	1	0	0	0	18
	T2	0	0	0	0	1	2	2	0	1	1	1	1	0	1	1	0	0	0	0	1	0	0	0	12
18	T0	0	0	0	0	0	3	3	0	2	1	0	0	1	1	2	0	0	0	0	2	1	1	0	17
	T1	0	0	0	0	0	1	3	0	1	1	0	0	1	1	1	0	0	0	0	1	1	1	0	12
	T2	0	0	0	0	0	1	1	0	1	1	0	0	1	1	2	0	0	0	0	1	1	1	0	11
19	T0	1	0	0	0	0	2	2	0	0	3	2	0	0	2	3	0	0	0	0	3	0	0	0	18
	T1	0	0	0	0	0	2	1	0	0	2	1	0	0	2	0	0	0	0	0	2	0	0	0	10
	T2	0	0	0	0	0	1	0	0	0	2	0	0	0	2	2	0	3	0	0	1	0	0	0	11
20	T0	0	0	0	0	0	0	0	0	2	1	0	0	0	0	0	0	0	0	0	0	0	0	0	3
	T1	0	0	0	0	0	0	0	0	1	0	0	0	0	0	0	0	0	0	0	0	0	0	0	1
	T2	0	0	0	0	0	0	0	0	1	0	0	0	0	0	0	0	0	0	0	0	0	0	0	1
21	T0	2	3	0	1	2	2	2	1	0	3	3	3	2	1	3	0	0	0	0	0	2	2	1	33
	T1	2	4	0	1	2	1	1	1	0	2	2	2	1	1	1	0	0	0	0	0	2	2	1	26
	T2	2	5	0	2	3	4	1	1	0	2	2	2	2	1	3	0	0	0	0	0	1	1	2	29
