# Supplementary material for: Clinical, histopathological and parasitological follow-up of dogs naturally infected by Leishmania infantum before and after miltefosine treatment and associated therapies
Source: PLoS One. 2025 Jan 9;20(1):e0313167. doi: 10.1371/journal.pone.0313167 (PMC11717219; doi:10.1371/journal.pone.0313167)
Supplement: S2 Table — (XLSX) [file pone.0313167.s002.xlsx]

## Sheet: Laboratory tests 
	Laboratory tests (hematology and biochemistry)
Dog No	Hematocrit	Total proteins	Albumin	Globulins	Creatinine	Urea	Alanine Aminotransferase	Aspartate aminotransferase	Alkaline phosphatase
	%	g/dl	g/dl	g/l	mg/dl	mg/dl	UI/l	UI/l	UI/l
1	29	5.8	1.8	4	1.1	14	18	20	203
2	47	6.4	3.3	3.1	1.2		26
3	44	6.4	2.7	3.8	1	42	31		64
4	28	9.5	2.3	7.2	1	32	18	40	75
5	41	6.4	2.8	3.6	1.3	30	40		63
6	31	6.8	3.1	3.7	1	23	27
7	36	10			0.71
8	31	9	1.36		4.57	330	47	33	52
9	45	7.5	2.9	4.6	1.3	30	27	50	62
10	27				1.04	77	24		46
11	40	11.5	2.5	9	0.6	26	31	52	100
12	24.8	9	2.6	6.4	0.5	23	37	98
13	28.7	7.8
14	32	8.65	2.85	5.8	0.67		202		955
15	34	8.4	2.8	5.17	0.56	43	59	47	21
16	23.9	9	2.5	6.5	1	23	30	46	108
17	35	9.33	2.43	6.9	0.8	32	25	34	63
18	42	8.8	2.9	5.2	0.61	23	37		165
19	33	10.6	2.6		1	28	21		88
20	47	7.3	3.2	4.1	1.8	50	140	86	65
21	33	8.4	2.6	5.8	1	23	40		25
