# Supplementary material for: Clinical, histopathological and parasitological follow-up of dogs naturally infected by Leishmania infantum before and after miltefosine treatment and associated therapies
Source: PLoS One. 2025 Jan 9;20(1):e0313167. doi: 10.1371/journal.pone.0313167 (PMC11717219; doi:10.1371/journal.pone.0313167)
Supplement: S3 Table — (XLSX) [file pone.0313167.s003.xlsx]

## Sheet: Diagnosis
Dog No	Direct Parasitological Diagnosis		Molecular Parasitological Diagnosis		Positive Diagnoses
	Microscopy	Isolation	PCR ITS1	qPCR (parasites/mg tissue)
1	+	+	+	533.437	2023-04-04
2	-	-	+	1.991	2023-02-04
3	+	-	+	62.089	2023-03-04
4	+	+	+	85.523.884	2023-04-04
5	+	+	+	19.185	2023-04-04
6	-	+	+	791.608	2023-03-04
7	-	+	+	57.821.296	2023-03-04
8	-	+	+	1.904.211	2023-03-04
9	+	-	+	4.599	2023-03-04
10	+	-	+	48.928.000	2023-03-04
11	+	+	+	16.504.370	2023-04-04
12	+	+	+	18.806.153	2023-04-04
13	+	+	+	38.240	2023-04-04
14	+	+	+	47.164	2023-04-04
15	+	+	+	1.991.644	2023-04-04
16	+	+	+	51.599.00	2023-04-04
17	-	+	+	6.607.889	2023-03-04
18	+	-	+	289.059	2023-03-04
19	+	+	+	13.079.390	2023-04-04
20	-	-	+	225	2023-02-04
21	-	+	+	64.267	2023-03-04
