# Supplementary material for: Clinical, histopathological and parasitological follow-up of dogs naturally infected by Leishmania infantum before and after miltefosine treatment and associated therapies
Source: PLoS One. 2025 Jan 9;20(1):e0313167. doi: 10.1371/journal.pone.0313167 (PMC11717219; doi:10.1371/journal.pone.0313167)
Supplement: S4 Table — (XLSX) [file pone.0313167.s004.xlsx]

## Sheet: Dermatitis
Dog No	Time	Dermatitis
1	T0	mild multifocal superficial lymphoplasmohistiocytic
	T1	mild multifocal superficial lymphoplasmohistiocytic dermatitis
	T2	mild multifocal superficial lymphoplasmohistiocytic dermatitis
2	T0	mild multifocal superficial and periadnexal lymphoplasmohistiocytic
	T1	mild multifocal superficial lymphoplasmohistiocytic dermatitis
	T2	mild multifocal superficial lymphoplasmohistiocytic dermatitis
3	T0	Absent
	T1	mild multifocal superficial histiocytic
	T2	Absent
4	T0	mild multifocal superficial lymphoplasmohistiocytic
	T1	moderate diffuse superficial and depp lymphoplasmohistiocytic
	T2	mild diffuse superficial lymphoplasmohistiocytic
5	T0	mild multifocal superficial plasmahistiocytic
	T1	mild multifocal neutrophilic and histiocytic lymphoplasma
	T2	mild multifocal superficial lymphoplasmohistiocytic dermatitis
6	T0	mild multifocal superficial lymphohistiocytic
	T1	Absent
	T2	mild multifocal superficial deep and perivascular lymphoplasmohistiocytic
7	T0	mild to moderate multifocal superficial and periadnexal lymphoplasmohistiocytic
	T1	mild multifocal superficial lymphoplasmohistiocytic
	T2	mild multifocal superficial lymphoplasmohistiocytic
8	T0	mild multifocal superficial lymphoplasmohistiocytic
	T1	moderate superficial diffuse lymphoplasmohistiocytic
	T2	Absent
9	T0	Absent
	T1	Absent
	T2	mild multifocal superficial periadnexal lymphoplasmohistiocytic
10	T0	mild to moderate multifocal superficial and periadnexal lymphoplasmohistiocytic
	T1	mild multifocal superficial and periadnexal lymphoplasmohistiocytic
	T2	mild multifocal superficial and periadnexal lymphoplasmohistiocytic
11	T0	mild multifocal superficial and periadnexal lymphoplasmohistiocytic
	T1	mild multifocal superficial lymphoplasmohistiocytic
	T2	mild multifocal superficial and periadnexal lymphoplasmohistiocytic
12	T0	mild multifocal superficial lymphoplasmohistiocytic
	T1	mild to moderate superficial and periadnexal diffuse lymphoplasmohistiocytic
	T2	mild multifocal superficial plasmahistiocytic
13	T0	Mild superficial focal lymphoplasmohistiocytic
	T1	Absent
	T2	mild multifocal superficial and periadnexal lymphoplasmacytic
14	T0	mild multifocal superficial plasmahistiocytic
	T1	mild multifocal superficial histiocytic
	T2	Absent
15	T0	mild multifocal superficial lymphoplasmohistiocytic dermatitis
	T1	mild to moderate multifocal superficial lymphoplasmohistiocytic
	T2	mild multifocal superficial lymphoplasmohistiocytic dermatitis
16	T0	Absent
	T1	focal area with discrete infiltrate of plasma cells and macrophages in the interstitium of the superficial dermis
	T2	mild multifocal superficial plasmohistiocytic
17	T0	mild multifocal superficial plasmahistiocytic
	T1	Absent
	T2	mild multifocal superficial lymphoplasmacytic
18	T0	mild multifocal superficial lymphoplasmohistiocytic
	T1	mild multifocal superficial lymphoplasmacytic
	T2	Absent
19	T0	moderate multifocal superficial lymphoplasmacytic
	T1	mild to moderate multifocal superficial and periadnexal lymphoplasmohistiocytic
	T2	mild multifocal superficial lymphoplasmacytic
20	T0	Absent
	T1	mild multifocal superficial plasmohistiocytic
	T2	Absent
21	T0	mild multifocal superficial and periadnexal lymphoplasmohistiocytic
	T1	mild multifocal superficial plasmohistiocytic
	T2	mild multifocal superficial plasmohistiocytic
