# Supplementary material for: Clinical, histopathological and parasitological follow-up of dogs naturally infected by Leishmania infantum before and after miltefosine treatment and associated therapies
Source: PLoS One. 2025 Jan 9;20(1):e0313167. doi: 10.1371/journal.pone.0313167 (PMC11717219; doi:10.1371/journal.pone.0313167)
Supplement: S5 Table — (XLSX) [file pone.0313167.s005.xlsx]

## Sheet: Planilha1
Dog No	Treatment time	Parasitic load (No of parasites/mg skin tissue)	ln Parasitic load - (No of parasites/mg skin tissue)	Clinical Stage	Skin Leukocites Infiltrate	Macrophages with amastigothes
1	T0	533437	13.1871	3	45	2
1	T1	0	0	2	20	0
1	T2	0	0	2	22	0
2	T0	1991	7.59689	2	30	0
2	T1	0	0	1	19	0
2	T2	0	0	1	15	0
3	T0	62089	11.0363	2	0	0
3	T1	3105	8.04109	1	14	0
3	T2	0	0	1	0	0
4	T0	85523884	18.2643	2	42	1
4	T1	11053	9.31055	1	100	2
4	T2	4202	8.34355	1	33	0
5	T0	19185	9.86194	2	13	0
5	T1	5257	8.56751	2	15	0
5	T2	3158	8.05801	2	14	0
6	T0	57821296	17.8729	3	40	3
6	T1	3521316	15.0743	2	25	0
6	T2	539733	13.1988	2	15	0
7	T0	1904211	14.4596	4	30	0
7	T1	0	0	4	15	0
7	T2	0	0	4	0	0
8	T0	4599	8.43381	2	0	0
8	T1	0	0	1	0	0
8	T2	33510	10.4196	2	0	0
9	T0	791608	13.5818	3	13	2
9	T1	334,15	5.81458	2	0	0
9	T2	1998	7.6004	2	15	0
10	T0	48928000	17.7059	3	40	5
10	T1	0	0	2	10	0
10	T2	0	0	2	17	0
11	T0	16504370	16.6191	3	25	5
11	T1	1896106	14.4553	2	15	3
11	T2	45994	10.7363	2	16	0
12	T0	38240	10.5517	3	15	0
12	T1	0	0	2	0	0
12	T2	527.77	6.27055	2	10	0
13	T0	18806153	16.7497	3	>60	30
13	T1	7376765	15.8138	2	40	7
13	T2	0	0	2	25	0
14	T0	47164	10.7614	3	14	0
14	T1	14080	9.55258	2	7	0
14	T2	0	0	2	0	0
15	T0	1991644	14.5045	3	23	0
15	T1	469,6	6.15401	2	44	0
15	T2	1416	7.2563	2	25	0
16	T0	51599	10.8513	3	0	0
16	T1	0	0	2	5	0
16	T2	0	0	2	8	0
17	T0	6607889	15.7038	4	8	0
17	T1	11123	9.31686	4	0	0
17	T2	884.5	6.78615	3	5	0
18	T0	289059	12.5744	3	22	0
18	T1	0	0	2	11	0
18	T2	109675	11.6053	2	0	0
19	T0	13079390	16.3865	3	38	15
19	T0	2159	7.67786	2	45	2
19	T2	78535	11.2713	2	6	0
20	T0	225.28	5.42177	2	0	0
20	T1	0	0	1	8	0
20	T2	229.5	5.44025	1	0	0
21	T0	64267	11.0708	3	18	0
21	T1	16192	9.69233	2	10	0
21	T2	700160	13.4591	3	12	0
